# Supplementary material for: Tracking the Source of Human Q Fever from a Southern French Village: Sentinel Animals and Environmental Reservoir
Source: Microorganisms. 2023 Apr 13;11(4):1016. doi: 10.3390/microorganisms11041016 (PMC10142994; doi:10.3390/microorganisms11041016)
Supplement: Supplementary file 1 [file microorganisms-11-01016-s001.zip]

Archive with 2 entries (2 files):
- Figure S1.png
- Suplementary Table S1.xlsx
