# Supplementary material for: Tracking the Source of Human Q Fever from a Southern French Village: Sentinel Animals and Environmental Reservoir
Source: Microorganisms. 2023 Apr 13;11(4):1016. doi: 10.3390/microorganisms11041016 (PMC10142994; doi:10.3390/microorganisms11041016)
Supplement: Supplementary file 1 [file microorganisms-11-01016-s001.zip › Suplementary Table S1.xlsx]

## Sheet: Feuil1
Table S1: Primer sets and PCR conditions used in the present study according to [69].
Spacer name	ORF	Nucleotide sequence (5´–3´)*	Amplified fragment length (bp)
Cox2	Hypothetical protein	Cox20766 CAACCCTGAATACCCAAGGA	397
	Hypothetical protein	Cox21004 GAAGCTTCTGATAGGCGGGA
Cox5	Sulfatase domain protein	Cox77554 CAGGAGCAAGCTTGAATGCG	395
	Entericidin, putative	Cox77808 TGGTATGACAACCCGTCATG
Cox18	Ribonuclease H	Cox283060 CGCAGACGAATTAGCCAATC	557
	DNA polymerase III, epsilon subunit	Cox283490 TTCGATGATCCGATGGCCTT
Cox20	Hypothetical protein	Cox365301 GATATTTATCAGCGTCAAAGCAA	631
	Hypothetical protein	Cox365803 TCTATTATTGCAATGCAAGTGG
Cox22	Hypothetical protein	Cox378718 GGGAATAAGAGAGTTAGCTCA	383
	Amino acid permease family protein	Cox378965 CGCAAATTTCGGCACAGACC
Cox37	Hypothetical protein	Cox657471 GGCTTGTCTGGTGTAACTGT	463
	Hypothetical protein	Cox657794 ATTCCGGGACCTTCGTTAAC
Cox51	Replicative DNA helicase, intein-containing	Cox824598 TAACGCCCGAGAGCTCAGAA	674
	Conserved hypothetical protein – Uridine kinase	Cox825124 GCGAGAACCGAATTGCTATC
Cox56	OmpA-like transmembrane domain protein	Cox886418 CCAAGCTCTCTGTGCCCAAT	479
	Conserved hypothetical protein	Cox886784 ATGCGCCAGAAACGCATAGG
Cox57	Rhodanese-like domain protein	Cox892828 TGGAAATGGAAGGCGGATTC	617
	Hypothetical protein	Cox893316 GGTTGGAAGGCGTAAGCCTTT
Cox 61	Dioxygenase, putative	Cox956825 GAAGATAGAGCGGCAAGGAT	611
	Hypothetical protein	Cox957249 GGGATTTCAACTTCCGATAGA
